# Supplementary material for: Genomic Analysis of Rotavirus G8P[8] Strains Detected in the United States Through Active Surveillance, 2016–2017
Source: Viruses. 2025 Sep 9;17(9):1230. doi: 10.3390/v17091230 (PMC12474418; doi:10.3390/v17091230)
Supplement: Supplementary file 1 [file viruses-17-01230-s001.zip]

Archive with 1 entries (1 files):
- viruses-3792321-supplementary.pdf
